# Supplementary material for: Preference reversal in intertemporal decision making
Source: Front Psychol. 2024 Dec 4;15:1423615. doi: 10.3389/fpsyg.2024.1423615 (PMC11652196; doi:10.3389/fpsyg.2024.1423615)
Supplement: Supplementary file 2 [file Table_2.XLSX]

## Sheet: Sheet1
Preference Statistics Table
participants	item A	item B	item C	item D	preference reversal (%)
	preference reversal (0 = no, 1 = yes)	preference reversal (0 = no, 1 = yes)	preference reversal (0 = no, 1 = yes)	preference reversal (0 = no, 1 = yes)
1	1	1	0	1	0.75
2	1	1	0	1	0.75
3	1	1	1	0	0.75
4	1	0	1	1	0.75
5	1	0	0	0	0.25
6	0	1	0	0	0.25
7	1	1	0	0	0.5
8	0	0	0	0	0
9	0	0	0	0	0
10	0	1	1	0	0.5
11	0	1	1	1	0.75
12	1	1	0	0	0.5
13	0	1	1	0	0.5
14	0	1	1	1	0.75
15	1	1	1	1	1
16	1	1	1	1	1
17	1	0	0	0	0.25
18	0	0	0	1	0.25
19	0	1	1	1	0.75
20	0	1	1	0	0.5
21	0	1	0	0	0.25
22	0	1	1	0	0.5
23	1	1	1	1	1
24	0	1	1	1	0.75
25	0	0	0	1	0.25
26	0	1	0	0	0.25
27	1	1	1	1	1
28	0	0	1	0	0.25
29	1	0	0	1	0.5
30	0	0	1	1	0.5
31	0	1	1	1	0.75
32	0	1	1	1	0.75
33	1	1	1	1	1
34	0	1	0	0	0.25
35	0	1	0	0	0.25
36	0	0	1	0	0.25
37	0	1	1	1	0.75
38	1	1	0	0	0.5
39	0	0	0	1	0.25
40	0	0	0	0	0
41	1	1	1	1	1
42	1	1	1	0	0.75
43	0	1	0	1	0.5
44	1	1	1	1	1
45	1	0	1	1	0.75
46	1	0	1	1	0.75
47	1	1	0	1	0.75
48	0	0	0	1	0.25
49	1	1	0	1	0.75
50	1	0	1	1	0.75
51	1	0	0	1	0.5
52	1	0	0	0	0.25
53	1	0	1	0	0.5
54	0	1	0	1	0.5
55	1	1	1	1	1
56	1	1	0	1	0.75
57	1	0	1	1	0.75
58	0	1	0	0	0.25
59	1	1	1	0	0.75
60	0	1	0	0	0.25
61	0	0	0	1	0.25
62	1	1	1	0	0.75
63	1	1	1	1	1
64	0	0	0	1	0.25
65	1	0	0	0	0.25
66	0	1	0	0	0.25
67	1	0	1	1	0.75
68	0	1	1	0	0.5
69	0	0	1	0	0.25
70	1	1	0	1	0.75
71	0	1	1	1	0.75
72	0	0	0	1	0.25
73	0	1	1	1	0.75
74	0	1	1	1	0.75
75	0	1	0	0	0.25
76	1	1	0	0	0.5
77	1	1	0	1	0.75
78	0	1	1	1	0.75
79	0	0	1	0	0.25
80	0	1	1	0	0.5
81	1	1	1	1	1
82	0	1	0	1	0.5
83	1	0	0	1	0.5
84	1	0	0	1	0.5
85	1	1	0	0	0.5
86	1	1	0	1	0.75
87	0	0	0	1	0.25
88	0	0	0	0	0
89	1	0	0	1	0.5
90	0	1	1	0	0.5
91	1	0	0	1	0.5
92	1	1	0	1	0.75
93	0	1	0	1	0.5
94	1	0	1	0	0.5
95	0	1	0	1	0.5
96	1	0	0	1	0.5
97	0	1	0	1	0.5
98	1	1	1	0	0.75
99	0	0	1	1	0.5
100	0	0	0	1	0.25
101	0	0	1	1	0.5
102	0	1	0	1	0.5
103	0	1	0	0	0.25
104	0	0	1	1	0.5
105	1	1	0	1	0.75
106	0	1	0	0	0.25
107	1	1	0	1	0.75
108	0	1	0	1	0.5
109	0	1	1	1	0.75
110	0	0	0	1	0.25
111	0	0	0	1	0.25
112	1	0	1	1	0.75
113	1	0	0	0	0.25
114	0	1	1	1	0.75
115	0	0	0	0	0
116	1	1	1	0	0.75
117	0	0	1	0	0.25
118	0	1	0	0	0.25
119	0	1	0	1	0.5
120	1	0	0	1	0.5
121	1	0	1	1	0.75
122	1	1	1	1	1
123	0	1	0	1	0.5
124	1	0	1	0	0.5
125	0	1	0	1	0.5
126	0	1	0	1	0.5
127	1	0	1	1	0.75
128	0	0	0	0	0
129	0	1	0	1	0.5
130	1	0	1	0	0.5
131	0	1	0	0	0.25
132	0	0	1	1	0.5
133	0	1	1	0	0.5
134	0	1	1	1	0.75
135	1	1	1	1	1
136	0	1	0	1	0.5
137	0	0	1	0	0.25
138	1	1	0	1	0.75
139	0	0	1	1	0.5
140	0	1	0	1	0.5
141	0	0	0	0	0
142	1	0	0	1	0.5
143	1	1	0	0	0.5
144	1	1	1	0	0.75
145	1	1	1	1	1
146	1	0	1	0	0.5
147	0	1	0	0	0.25
148	1	0	0	1	0.5
149	0	1	1	1	0.75
150	0	1	0	1	0.5
151	1	1	1	1	1
152	1	1	1	0	0.75
153	1	0	1	1	0.75
154	1	0	1	1	0.75
155	0	1	0	1	0.5
156	0	1	1	1	0.75
157	1	0	1	1	0.75
158	0	1	0	1	0.5
159	0	1	1	1	0.75
160	0	1	0	1	0.5
161	0	1	1	0	0.5
162	1	0	1	1	0.75
163	1	0	0	1	0.5
164	0	1	0	1	0.5
165	1	0	0	1	0.5
166	1	1	1	1	1
167	0	1	0	1	0.5
168	1	1	1	1	1
169	1	1	1	1	1
170	0	1	1	1	0.75
171	1	0	1	0	0.5
172	1	1	0	0	0.5
173	1	0	0	0	0.25
174	1	0	1	0	0.5
175	1	1	0	1	0.75
176	0	1	1	1	0.75
177	0	1	0	0	0.25
178	1	1	1	1	1
179	0	1	1	1	0.75
180	0	1	0	1	0.5
181	1	0	1	0	0.5
182	1	1	0	0	0.5
183	1	0	0	0	0.25
184	0	1	1	1	0.75
185	0	1	0	0	0.25
186	0	1	1	1	0.75
187	1	1	0	1	0.75
188	1	0	1	1	0.75
189	0	0	0	0	0
190	0	0	0	1	0.25
191	0	1	0	1	0.5
192	1	1	0	1	0.75
193	1	1	0	1	0.75
194	1	1	0	1	0.75
195	1	1	0	1	0.75
196	0	1	1	0	0.5
197	0	1	0	0	0.25
198	0	1	0	1	0.5
199	1	0	0	0	0.25
200	0	1	1	1	0.75
201	0	1	0	0	0.25
202	1	1	1	1	1
203	0	1	0	1	0.5
204	0	1	1	1	0.75
205	1	1	0	0	0.5
206	0	1	1	1	0.75
207	1	1	0	0	0.5
208	1	0	1	1	0.75
209	1	0	1	0	0.5
210	0	1	1	0	0.5
211	0	0	0	1	0.25
212	1	1	1	0	0.75
213	0	0	0	1	0.25
214	0	0	1	0	0.25
215	0	1	0	1	0.5
216	0	1	0	0	0.25
217	1	1	0	1	0.75
218	1	1	0	1	0.75
219	0	1	0	1	0.5
220	0	0	0	0	0
221	0	1	1	0	0.5
222	1	1	1	0	0.75
223	1	1	1	1	1
224	0	1	0	0	0.25
225	0	1	0	0	0.25
226	0	0	0	1	0.25
227	0	1	0	1	0.5
228	0	0	0	0	0
229	0	1	0	0	0.25
230	0	1	0	0	0.25
231	0	1	0	1	0.5
232	0	1	0	1	0.5
233	0	1	0	0	0.25
234	1	0	0	1	0.5
235	1	1	1	1	1
236	1	1	0	0	0.5
237	1	1	1	0	0.75
238	0	1	0	0	0.25
239	1	0	1	1	0.75
240	1	1	0	1	0.75
241	1	0	1	1	0.75
242	0	1	1	0	0.5
243	0	1	0	1	0.5
244	1	0	1	0	0.5
245	0	0	0	1	0.25
246	1	1	0	0	0.5
247	1	0	0	0	0.25
248	1	1	1	1	1
249	0	1	1	1	0.75
250	1	0	1	0	0.5
251	1	1	1	0	0.75
252	1	1	1	0	0.75
253	0	1	1	0	0.5
254	1	0	0	1	0.5
255	0	1	0	1	0.5
256	0	1	0	0	0.25
257	0	1	1	0	0.5
258	0	0	0	1	0.25
259	0	1	1	1	0.75
260	0	1	1	1	0.75
261	1	1	1	1	1
262	1	1	0	1	0.75
263	0	1	0	0	0.25
264	0	1	1	0	0.5
265	0	0	0	0	0
266	0	0	1	0	0.25
267	1	1	1	1	1
268	0	1	0	1	0.5
269	0	1	1	1	0.75
270	0	0	1	0	0.25
271	1	1	0	1	0.75
272	1	0	0	0	0.25
273	0	1	1	1	0.75
274	0	1	0	1	0.5
275	0	1	1	1	0.75
276	0	1	0	1	0.5
277	0	0	0	1	0.25
278	0	1	1	1	0.75
279	0	0	0	1	0.25
280	1	0	1	1	0.75
281	0	1	0	1	0.5
282	0	0	1	1	0.5
283	1	0	0	0	0.25
284	1	1	0	1	0.75
285	0	1	1	1	0.75
286	0	1	1	1	0.75
287	1	1	0	1	0.75
288	0	1	1	0	0.5
289	0	1	0	1	0.5
290	0	0	1	0	0.25
291	1	1	1	1	1
292	1	0	0	1	0.5
293	1	1	0	0	0.5
294	1	0	1	0	0.5
295	0	1	1	1	0.75
296	0	1	1	1	0.75
297	1	1	0	1	0.75
298	1	1	0	1	0.75
299	1	1	1	0	0.75
300	0	0	0	1	0.25
301	0	1	1	1	0.75
302	0	1	0	0	0.25
303	0	1	1	1	0.75
304	1	1	0	1	0.75
305	0	1	0	1	0.5
306	0	1	1	1	0.75
307	1	1	1	0	0.75
308	0	0	1	0	0.25
309	0	0	0	1	0.25
310	1	1	1	1	1
311	0	1	0	1	0.5
312	1	1	0	1	0.75
313	0	1	0	1	0.5
314	0	1	1	0	0.5
315	1	0	0	1	0.5
316	1	0	0	0	0.25
317	1	1	0	1	0.75
318	1	1	1	0	0.75
319	0	0	1	0	0.25
320	0	1	1	0	0.5
321	1	0	1	0	0.5
322	1	0	0	1	0.5
323	0	1	0	0	0.25
324	1	1	0	1	0.75
325	0	1	0	0	0.25
326	1	0	0	0	0.25
327	1	0	1	1	0.75
328	1	0	0	1	0.5
329	0	0	0	1	0.25
330	1	0	1	0	0.5
331	1	0	0	1	0.5
332	0	0	0	0	0
333	1	0	0	0	0.25
334	1	1	1	0	0.75
335	0	1	1	0	0.5
336	0	1	0	1	0.5
337	0	0	0	0	0
338	1	0	0	0	0.25
339	1	1	0	0	0.5
340	1	0	1	0	0.5
341	0	1	1	0	0.5
342	1	1	0	1	0.75
343	1	0	1	1	0.75
344	0	1	0	1	0.5
345	0	0	0	0	0
346	1	0	0	1	0.5
347	1	0	1	0	0.5
348	0	1	0	1	0.5
349	0	0	1	0	0.25
350	0	0	0	1	0.25
351	0	1	1	0	0.5
352	1	1	0	0	0.5
353	1	0	0	1	0.5
354	1	1	1	0	0.75
355	0	1	1	0	0.5
356	1	0	1	0	0.5
357	0	0	0	1	0.25
358	0	0	1	1	0.5
359	0	0	0	1	0.25
360	1	1	0	0	0.5
361	1	1	1	1	1
362	0	0	0	0	0
363	1	0	1	0	0.5
364	0	0	0	0	0
365	0	1	0	0	0.25
366	0	0	0	0	0
367	0	1	0	0	0.25
368	1	1	0	0	0.5
369	0	1	1	1	0.75
370	0	0	1	1	0.5
preference reversal (%)	0.454054	0.627027	0.454054	0.586486	0.530405
